# Supplementary material for: Deficiency in CCR2 increases susceptibility of mice to infection with an intracellular pathogen, Francisella tularensis LVS, but does not impair development of protective immunity
Source: PLoS One. 2021 Mar 24;16(3):e0249142. doi: 10.1371/journal.pone.0249142 (PMC7990183; doi:10.1371/journal.pone.0249142)
Supplement: S2 File — (XLSX) [file pone.0249142.s002.xlsx]

## Sheet: Clinical chemistry
S2 File, Supplemental Table: Clinical chemisty
	Experiment 1												Experiment 2										Experiment 3 - pooled samples			Averages across experiments
	Day 2						Day 6						Day 2						Day 6				Day 6			Day 2				Day 6
	C57BL/6 A	C57BL/6 B	C57BL/6 C	CCR2 KO A	CCR2KO D2 B	CCR2KO D2 C	C57BL/6 A	C57BL/6 B	C57BL/6 C	CCR2KO A	CCR2 KO B	CCR2KO C	C57BL/6 A	C57BL/6 B	C57BL/6 C	CCR2KO A	CCR2KO B	CCR2KO C	C57BL/6 A	C57BL/6 B	CCR2KO B	CCR2KO C	C57BL/6	CCR2KO		C57BL/6	STD	CCR2KO	STD	C57BL/6	STD	CCR2KO	STD
Glucose	242	320	340	432	460	322	262	242	264	120	90	156	234	220	284	280	280	344	180	200	76	88	214	130		273.333	44.9246	353	69.9881	227	31.4272	110	27.8568
Cholesterol	104	96	92	102	104	82	90	100	86	118	110	108	120	108	124	84	104	108	84	64	76	80	108	108		107.333	11.6428	101.667	10.3064	88.6667	13.7921	100	15.9583
Triglycerides	102	128	86	143	130	212	90	118	98	70	78	94	84	644	640	644	108	124	632	92	60	72	134	86		280.667	255.908	291.833	189.45	194	196.493	76.6667	11.0554
Sodium	304	302	304	304	304	300	312	312	314	320	310	312	316	644	640	644	644	640	632	640	644	640	306	308		418.333	158.225	473.333	170.01	419.333	153.243	422.333	155.377
Potassium	10.2	11.6	11.6	15.2	13.4	13	12.6	11.8	13.4	11.8	14.4	14.8	20	18.8	2.4	19.2	19.2	18.8	19.6	19.6	51.2	22.6	12.4	12.8		12.4333	5.84285	13.5	2.6899	14.9	3.35609	21.2667	13.8327
Chloride	240	236	240	240	240	240	252	246	254	242	248	250	520	528	521	524	524	520	512	520	532	520	244	246		380.833	142.195	381.5	141.34	338	125.931	339.667	131.825
Creatinine	<0.1	<0.1	<0.1	<0.1	<0.1	<0.1	<0.1	<0.1	<0.1	<0.1	<0.1	<0.1	<0.1	<0.1	<0.1	<0.1	<0.1	<0.1	<0.1	<0.1	<0.1	<0.1	<0.1	<0.1		<0.1	N/A	<0.1	N/A	<0.1	N/A	<0.1	N/A
BUN	28	28	22	22	22	24	20	20	20	16	22	22	20	20	24	24	32	28	20	16	16	16	20	24		23.6667	3.34996	24.3333	3.59011	19.3333	1.49071	19.3333	3.39935
Albumin	4.1	3.8	3.6	4	4	3.4	2.4	2.6	2.6	2.4	2.4	2.8	3.6	3.6	4	3.2	2.4	4	2.4	2.4	2	2.4	2.4	2.6		3.78333	0.203443	3.53333	0.585947	2.46667	0.0942809	2.43333	0.24267
Calcium	2.7	2.78	2.6	3	2.9	2.6	2.4	2.7	2.5	2.6	2.6	2.8	2.4	2.32	2.68	2.4	2.4	2.4	2.4	2.4	2.4	2.4	1.4	2.5		2.58	0.165731	2.66333	0.247768	2.3	0.416333	2.55	0.138444
Magnesium	1.5	1.5	1.4	1.4	1.2	1.4	1.3	1.6	1.5	1.9	1.9	1.6	1.1	1.08	1.52	1.2	1.2	1.2	1.2	1.2	1.2	1.2	1.4	1.4		1.35	0.187883	1.32	0.0942809	1.36667	0.149071	1.53333	0.292499
Phosphorus	39.6	40.2	41.8	41	40.8	41.6	39.4	40.2	39.4	39	39.8	38	25.9	10.08	10.16	103.2	100.8	10.8	100	100	100.4	100.8	39	38.6		27.9567	13.6481	56.2933	34.0111	59.6667	28.5222	59.4333	29.1144
Alkaline phosphatase	88	92	104	130	116	98	32	38	30	34	40	36	48	56	60	52	56	60	28	24	20	20	26	28		74.6667	20.87	86.3333	30.8473	29.6667	4.53382	29.6667	7.6956
Alanine aminotransferase (ALT)(GPT)	26	34	52	32	64	120	56	44	76	260	232	540	20	28	44	20	24	28	40	40	184	52	64	316		34	10.9545	39.3333	35.2515	53.3333	13.3998	264	147.91
Aspartate aminotransferase (AST)(GOT)	40	92	164	120	196	608	114	96	102	560	628	530	60	64	220	48	40	48	60	60	372	152	134	666		106.667	64.2772	131.333	200.591	94.3333	27.0165	484.667	175.365
Amylase	2562	7752	2744	6972	2862	2536	2040	9236	3932	7320	4370	2420	2560	2532	2748	2720	2880	2816	2480	2288	1536	1152	2088	1824		3483	1911.16	3487.67	1572.9	3677.33	2566.92	3103.67	2150.68
CK	50	488	1026	984	1266	8844	970	526	354	2226	432	216	196	164	1768	156	164	92	168	176	308	220	1224	550		615.333	607.268	894	3130.03	569.667	398.57	658.667	710.759
Lactate dehydrogenase (LD)	160	364	530	312	358	1226	542	480	476	1802	2484	1682	160	160	480	140	148	184	300	328	1624	151	592	2528		309	156.902	328	380.651	453	106.093	1711.83	786.904
Protein (total)	5.6	5.4	5	5.8	5.4	5	4.4	5	5	5.6	5.6	5.2	5.2	6	6	5.2	5.2	6	5.2	5.2	4.8	5.2	4.6	5.2		5.53333	0.377124	5.43333	0.354338	4.9	0.3	5.26667	0.274874
Uric Acid	2.4	3.8	4	6.2	5	5.8	3	5	4.4	1.8	2.2	3.8	2.8	1.2	4.8	2.8	1.6	2.4	0.2	1.6	1.2	1.6	2.6	2.2		3.16667	1.17992	4.06667	1.77169	2.8	1.61658	2.13333	0.821922
The indicated mice were vaccinated with 104 LVS ID, and samples obtained two or six days later, as indicated.
Samples were evaluated as described in Materials and Methods. All results are shown.

## Sheet: Hematology
S2 File, Supplemental Table: Hematological analyses
	Experiment 1											Experiment 2										Experiment 3
	Day 2					Day 6						Day 2						Day 6				Day 6
	C57BL/6 A	C57BL/6 B	C57BL/6 C	CCR2KO D2 A	CCR2KO D2 B	C57BL/6 A	C57BL/6 B	C57BL/6 C	CCR2KO A	CCR2 KO B	CCR2KO C	C57BL/6 A	C57BL/6 B	C57BL/6 C	CCR2KO A	CCR2KO B	CCR2KO C	C57BL/6 A	C57BL/6 B	CCR2KO B	CCR2KO C	C57BL/6	CCR2KO
WBC	10.68	9.96	14.6	9.2	7.44	7.2	6.28	6	3.2	3.48	4	9.2	10.6	10.7	13.44	8.1	9	8.2	10.8	3.2	1	6.4	4.8
RBC	10.52	9.84	10.4	10.72	9.96	4	7.52	4	6.8	9.2	5.6	10.24	10.7	11.9	10.5	9.04	9.5	8.9	11.4	7.6	7.9	6.4	3.2
Hemoglobin	15.6	15.2	12.4	16.4	15.6	6.8	11.6	6.4	10.4	14	9.2	15.6	16.8	17.6	16	13.6	14.4	11.6	17.6	11.2	11.6	10.4	11.2
Hematocrit (PCV)	11.5	10.7	11.7	12	11.2	17.4	8.1	16.8	29.2	40	25.6	11.5	12.3	13.3	11.7	10.2	10.5	9.8	12.7	8.1	8.3	28.8	30.8
MCV	43.6	43.6	45	44.9	44.8	42.6	43.3	41.9	42.8	43.8	44.7	45	45.9	44.7	44.6	44.9	44.3	44	44.4	42.3	41.7	43.2	43.7
Platelets	1220	1248	1368	1456	1320	428	720	572	100	172	274	1456	1392	1524	1688	1332	1504	1604	1316	674	760	760	592
Polys (PMN)	32.2	42	21.9	35.7	18.9	23.6	14.1	7.1	36.4	0.7	34	39.2	40.4	43.2	17.9	14.8	34.1	27.6	28	21.4	0.7	24.6	46.7
Lymphocytes	49.5	40.7	62.6	53.8	67.7	31.5	35.1	38.8	24.8	19.7	34.6	32.7	42.8	37.3	73.8	76	55.5	26.8	37.7	13	22.5	33.2	22.8
Monocytes	12.1	11.4	9.5	5.3	6	20.1	23.4	30.7	21.2	73.7	21.4	15.5	9.9	12.4	3.1	4.4	4.3	20.5	14.7	41.9	65.4	25.1	21.9
Eosinophils	1.7	1	1.1	1.6	1.6	1.5	1.8	1.9	4.4	3.6	22.6	1.1	0.2	0.5	0.9	0.8	1.2	1	0.5	1.6	2.4	0.9	0.3
Basophils	4.6	4.9	4.9	3.6	5.8	23.2	25.6	21.5	13.2	2.3	2.1	11.5	6.7	6.6	4.3	4	5	24.1	19.1	22.1	9	16.3	8.3
Polys (PMN) Abs	3.44	4	3.2	3.2	1.4	1.6	0.88	0.4	1.52	0.024	19.4	3.6	4.3	4.63	2.4	1.2	3	2.2	3.2	0.68	0.008	1.59	2.26
Lymphocytes Abs	5.2	4	8.8	4.8	4.8	2.28	1.1	2.36	0.784	0.684	1.4	3.02	4.4	4	9.92	6.1	5	2.2	4	0.4	0.224	2.12	1.1
Monocytes ABS	1.2	1.12	1.2	0.48	0.44	1.45	1.468	1.84	0.668	2.4	0.88	1.43	1.05	1.3	0.42	0.356	0.38	1.68	1.6	1.3	0.656	1.6	1.06
EosinophilsAbs	0.18	0.1	0.16	0.148	0.12	0.108	0.112	0.13	0.14	0.124	0.088	0.1	0.02	0.052	0.12	0.064	0.1	0.08	0.052	0.05	0.024	0.06	0.016
Basophils Abs	0.48	0.48	0.68	0.32	0.4	1.68	1.6	1.2	0.412	0.08	0.8	1.064	0.712	0.71	0.576	0.324	0.45	1.98	2.1	0.7	0.092	1.056	0.4
The indicated mice were vaccinated with 104 LVS ID, and samples obtained two or six days later, as indicated.
Samples were evaluated as described in Materials and Methods. All results are shown.
