# Supplementary material for: Deficiency in CCR2 increases susceptibility of mice to infection with an intracellular pathogen, Francisella tularensis LVS, but does not impair development of protective immunity
Source: PLoS One. 2021 Mar 24;16(3):e0249142. doi: 10.1371/journal.pone.0249142 (PMC7990183; doi:10.1371/journal.pone.0249142)
Supplement: S3 File — (XLSX) [file pone.0249142.s003.xlsx]

## Sheet: Sheet1
S3 File, Supplemental Table: MCP-1 and MCP-5 levels in spleen homogenates following LVS infection.
MCP-1:
		Day 2		Day 6
		Ave pg/ml	STD	Ave pg/ml	STD
	C57BL/6	0.16	0.22	1	0.1
	CCR2KO	1	1.4	749.7	634.6
MCP-5:
		Day 2		Day 6
		Ave pg/ml	STD	Ave pg/ml	STD
	C57BL/6	221.9	185.8	233.2	189.2
	CCR2KO	88.3	5	397.8	483.4
Means +/- standard deviation are shown for groups of 3 mice vaccinated with 104 LVS ID within one experiment.
A second experiment of similar design that evaluated MCP levels in pooled spleen homogenates on day 6 only yielded similar results.
